# Supplementary material for: 2-Substituted-3-(5-Substituted-1,3,4-oxadiazol/thiadiazol-2-yl) Thiazolidin-4-one Derivatives: Synthesis, Anticancer, Antimicrobial, and Antioxidant Potential
Source: Pharmaceuticals (Basel). 2023 May 29;16(6):805. doi: 10.3390/ph16060805 (PMC10305112; doi:10.3390/ph16060805)
Supplement: Supplementary file 1 [file pharmaceuticals-16-00805-s001.zip]

Archive with 3 entries (3 files):
- FIGURE S1.png
- FIGURE S2.jpg
- FIGURE S3.jpg
